# Supplementary material for: Simulations of γ-Valerolactone Solvents and Electrolytes for Lithium Batteries Using Polarizable Molecular Dynamics
Source: Molecules. 2025 Jan 8;30(2):230. doi: 10.3390/molecules30020230 (PMC11768070; doi:10.3390/molecules30020230)
Supplement: Supplementary file 1 [file molecules-30-00230-s001.zip]

Archive with 1 entries (1 files):
- molecules-3403423-supplementary.pdf
